# Supplementary material for: Gastrointestinal Parasite Infections in Beef Cattle: A Comparative Study Between Conventional and Holistic Farms in Alentejo, Portugal
Source: Vet Sci. 2025 Oct 10;12(10):970. doi: 10.3390/vetsci12100970 (PMC12568153; doi:10.3390/vetsci12100970)
Supplement: Supplementary file 1 [file vetsci-12-00970-s001.zip]

Archive with 1 entries (1 files):
- vetsci-3849722-supplementary.xlsx
