# Supplementary material for: Gastrointestinal Parasite Infections in Beef Cattle: A Comparative Study Between Conventional and Holistic Farms in Alentejo, Portugal
Source: Vet Sci. 2025 Oct 10;12(10):970. doi: 10.3390/vetsci12100970 (PMC12568153; doi:10.3390/vetsci12100970)
Supplement: Supplementary file 1 [file vetsci-12-00970-s001.zip › vetsci-3849722-supplementary.xlsx]

## Sheet: Conventional
	CONVENTIONAL MANAGEMENT COPROLOGY - DATA
	Management	Farm	Sample	Results
				Mini-FLOTAC + Willis' Flotation (x5)										Natural sedimentation	PrevSed.	Faecal Culture [(nº L3 identified*2000ul/300ul)/10g = X larvae/g stool]										MZN - Cryptosporidium spp.	PrevCrypto
				GIN (EPG)	PrevGIN	Strongyloides spp. (EPG)	PrevStro	Coccidia (OPG)	PrevCocc	Toxocara spp. (EPG)	PrevTox	Moniezia spp. (EPG)	PrevMon			Oesophagostomum spp.	PrevOes	Haemonchus spp.	PrevHaem	Trichostrongylus spp.	PrevTrich	Cooperia spp.	PrevCoo	Ostertagia spp.	PrevOst
	CONVENTIONAL	A	A1	50	1	0	0	0	0	0	0	0	0	0	0	0	0	0	0	0	0	0	0	0	0	0	0
			A2	55	1	0	0	0	0	0	0	0	0	0	0											0	0
			A3	60	1	0	0	0	0	0	0	0	0	0	0											0	0
			A4	45	1	0	0	0	0	0	0	0	0	0	0											0	0
			A5	45	1	0	0	0	0	0	0	0	0	0	0											0	0
			A6	15	1	5	1	0	0	0	0	0	0	0	0	0	0	0	0	0	0	0	0	0	0	0	0
			A7	70	1	0	0	10	1	0	0	0	0	0	0											0	0
			A8	25	1	0	0	15	1	0	0	0	0	0	0											0	0
			A9	90	1	0	0	5	1	0	0	0	0	0	0											0	0
			A10	25	1	0	0	0	0	0	0	0	0	0	0											0	0
		B	B1	10	1	0	0	0	0	0	0	0	0	0	0	0	0	0	0	0	0	0	0	0	0	0	0
			B2	5	1	0	0	5	1	0	0	0	0	0	0											0	0
			B3	5	1	0	0	15	1	0	0	0	0	0	0											0	0
			B4	5	1	0	0	0	0	5	1	0	0	0	0											0	0
			B5	0	0	0	0	0	0	0	0	0	0	0	0											0	0
			B6	35	1	0	0	0	0	0	0	0	0	0	0	0	0	0	0	0	0	0	0	0	0	0	0
			B7	50	1	0	0	5	1	0	0	0	0	0	0											0	0
			B8	15	1	0	0	0	0	0	0	5	1	0	0											1	1
			B9	0	0	0	0	0	0	0	0	0	0	0	0											0	0
			B10	105	1	0	0	0	0	0	0	0	0	0	0											0	0
		C	C1	5	1	0	0	0	0	0	0	0	0	0	0	0	0	0	0	0	0	0	0	0	0	0	0
			C2	10	1	0	0	0	0	0	0	0	0	0	0											0	0
			C3	0	0	0	0	0	0	0	0	0	0	0	0											0	0
			C4	0	0	0	0	0	0	0	0	0	0	0	0											0	0
			C5	15	1	0	0	0	0	0	0	0	0	0	0											0	0
			C6	5	1	0	0	0	0	0	0	0	0	0	0	0	0	0	0	1	1	0	0	0	0	0	0
			C7	15	1	0	0	0	0	0	0	0	0	0	0											0	0
			C8	5	1	0	0	0	0	0	0	0	0	0	0											0	0
			C9	5	1	0	0	0	0	0	0	0	0	0	0											0	0
			C10	5	1	0	0	0	0	0	0	0	0	0	0											0	0
			C11	5	1	0	0	0	0	0	0	0	0	0	0	0	0	0	0	0	0	0	0	0	0	0	0
			C12	5	1	0	0	0	0	0	0	0	0	0	0											0	0
			C13	0	0	0	0	0	0	0	0	0	0	0	0											0	0
			C14	5	1	0	0	0	0	0	0	0	0	0	0											0	0
			C15	5	1	0	0	0	0	0	0	0	0	0	0											0	0
		D	D1	10	1	0	0	5	1	0	0	0	0	0	0	1	1	0	0	1	1	0	0	0	0	0	0
			D2	10	1	0	0	0	0	0	0	0	0	0	0											0	0
			D3	20	1	0	0	0	0	0	0	0	0	0	0											0	0
			D4	10	1	0	0	0	0	0	0	0	0	0	0											0	0
			D5	25	1	0	0	0	0	0	0	0	0	0	0											0	0
			D6	0	0	0	0	50	1	0	0	0	0	0	0	1	1	0	0	1	1	1	1	0	0	0	0
			D7	5	1	0	0	15	1	0	0	0	0	0	0											0	0
			D8	5	1	0	0	0	0	0	0	0	0	0	0											0	0
			D9	20	1	0	0	0	0	0	0	0	0	0	0											0	0
			D10	145	1	0	0	0	0	0	0	0	0	0	0											0	0
	Mean shedding/prevalence			23.2222	0.866667	0.111111	0.0222222	2.77778	0.2	0.111111	0.0222222	0.111111	0.0222222	0	0		0.222222		0		0.333333		0.111111		0		0.0222222
	Standard error of the mean			30.7783	0.35602	0.737049	0.148587	8.21183	0.40007	0.737049	0.148587	0.737049	0.148587	0.0219793	0.0219793		0.416383		0.0471405		0.474992		0.314499		0.0471405		0.148587

## Sheet: Holistic
	HOLISTIC MANAGEMENT COPROLOGY - DATA
	Management	Farm	Sample	Results
				Mini-FLOTAC + Willis' Flotation (x5)										Natural sedimentation	PrevSed.	Faecal Culture [(nº L3 identified*2000ul/300ul)/10g = X larvae/g stool]										MZN - Cryptosporidium spp.	PrevCrypto
				GIN (EPG)	PrevGIN	Strongyloides spp. (EPG)	PrevStro	Coccidia (OPG)	PrevCocc	Toxocara spp. (EPG)	PrevTox	Moniezia spp. (EPG)	PrevMon			Oesophagostomum spp.	PrevOes	Haemonchus spp.	PrevHaem	Trichostrongylus spp.	PrevTrich	Cooperia spp.	PrevCoo	Ostertagia spp.	PrevOst
	HOLISTIC	E	E1	35	1	0	0	15	1	0	0	0	0	0	0	1	1	0	0	1	1	0	0	0	0	0	0
			E2	100	1	0	0	35	1	0	0	0	0	0	0											0	0
			E3	20	1	0	0	5	1	0	0	0	0	0	0											0	0
			E4	15	1	5	1	40	1	0	0	0	0	0	0											0	0
			E5	5	1	0	0	5	1	0	0	0	0	0	0											0	0
			E6	70	1	0	0	30	1	0	0	0	0	0	0	1	1	0	0	0	0	0	0	0	0	0	0
			E7	10	1	0	0	0	0	0	0	0	0	0	0											0	0
			E8	10	1	0	0	0	0	0	0	0	0	0	0											0	0
			E9	15	1	0	0	0	0	0	0	0	0	0	0											0	0
			E10	20	1	5	1	0	0	0	0	0	0	0	0											0	0
		F	F1	20	1	0	0	20	1	0	0	0	0	0	0	1	1	1	1	1	1	0	0	0	0	0	0
			F2	45	1	0	0	0	0	0	0	0	0	0	0											0	0
			F3	15	1	0	0	5	1	0	0	0	0	0	0											0	0
			F4	35	1	5	1	25	1	0	0	0	0	0	0											0	0
			F5	25	1	0	0	20	1	0	0	0	0	0	0											0	0
			F6	30	1	0	0	25	1	0	0	0	0	0	0	0	0	0	0	0	0	0	0	0	0	0	0
			F7	45	1	10	1	0	0	0	0	0	0	0	0											0	0
			F8	45	1	5	1	35	1	0	0	0	0	0	0											0	0
			F9	10	1	0	0	0	0	0	0	0	0	0	0											0	0
			F10	60	1	0	0	10	1	0	0	0	0	0	0											0	0
		G	G1	40	1	0	0	0	0	0	0	0	0	0	0	1	1	0	0	0	0	0	0	0	0	0	0
			G2	15	1	0	0	5	1	0	0	0	0	0	0											0	0
			G3	15	1	5	1	0	0	0	0	0	0	0	0											0	0
			G4	55	1	0	0	0	0	0	0	0	0	0	0											0	0
			G5	110	1	10	1	5	1	0	0	0	0	0	0											0	0
			G6	10	1	0	0	0	0	0	0	0	0	0	0	0	0	0	0	0	0	0	0	0	0	0	0
			G7	35	1	0	0	0	0	0	0	0	0	0	0											0	0
			G8	10	1	0	0	0	0	0	0	0	0	0	0											0	0
			G9	20	1	5	1	0	0	0	0	0	0	0	0											0	0
			G10	50	1	0	0	25	1	0	0	0	0	0	0											0	0
			G11	165	1	0	0	15	1	0	0	0	0	0	0	0	0	0	0	1	1	0	0	1	1	0	0
			G12	75	1	0	0	35	1	0	0	0	0	0	0											0	0
			G13	115	1	0	0	0	0	0	0	0	0	0	0											0	0
			G14	40	1	5	1	5	1	0	0	0	0	0	0											0	0
			G15	35	1	0	0	0	0	0	0	0	0	0	0											0	0
			G16	30	1	0	0	5	1	0	0	0	0	0	0	2	1	0	0	0	0	0	0	0	0	0	0
			G17	5	1	0	0	5	1	0	0	0	0	0	0											0	0
			G18	20	1	0	0	0	0	0	0	0	0	0	0											0	0
			G19	25	1	0	0	0	0	0	0	0	0	0	0											0	0
			G20	30	1	0	0	30	1	0	0	0	0	0	0											0	0
		H	H1	10	1	0	0	0	0	0	0	0	0	0	0	0	0	0	0	0	0	0	0	0	0	0	0
			H2	5	1	0	0	5	1	0	0	0	0	0	0											0	0
			H3	15	1	0	0	20	1	0	0	0	0	0	0											0	0
			H4	5	1	0	0	0	0	0	0	0	0	0	0											0	0
			H5	25	1	0	0	0	0	0	0	0	0	0	0											0	0
			H6	30	1	0	0	20	1	0	0	0	0	0	0	0	0	0	0	0	0	0	0	0	0	0	0
			H7	0	0	0	0	5	1	0	0	0	0	0	0											0	0
			H8	20	1	0	0	20	1	0	0	10	1	0	0											0	0
			H9	5	1	0	0	0	0	0	0	0	0	0	0											0	0
			H10	15	1	0	0	10	1	0	0	0	0	0	0											0	0
	Mean shedding/prevalence			33.2	0.98	1.1	0.18	9.6	0.56	0	0	0.2	0.02	0	0		0.5		0.1		0.3		0		0.1		0
	Standard error of the mean			32.2236	0.192184	2.56196	0.382363	11.164	0.50284	0.0208514	0.0208514	1.4741	0.14845	0.0208514	0.0208514		0.506059		0.314416		0.416524		0.0447214		0.314416		0.0208514
